# Supplementary material for: Trained Scent Dog Detection and GC-MS Analysis of Volatile Organic Compounds from Murine Coronavirus-Infected Cell Cultures
Source: Animals (Basel). 2026 Feb 18;16(4):647. doi: 10.3390/ani16040647 (PMC12937300; doi:10.3390/ani16040647)
Supplement: Supplementary file 1 [file animals-16-00647-s001.zip]

Archive with 1 entries (1 files):
- animals-4011979-suplementary.pdf
